# Supplementary material for: Unmasking the Placenta–Heart Axis: A Comprehensive Review of Placental Abnormalities in Congenital Heart Disease
Source: Diagnostics (Basel). 2025 Aug 26;15(17):2159. doi: 10.3390/diagnostics15172159 (PMC12428438; doi:10.3390/diagnostics15172159)
Supplement: Supplementary file 1 [file diagnostics-15-02159-s001.zip]

Archive with 1 entries (1 files):
- diagnostics-3801270-supplementary.pdf
